# Supplementary material for: Investigating Los Angeles’ urban roadway network from a biologically-formed perspective
Source: PeerJ. 2020 Jan 13;8:e8238. doi: 10.7717/peerj.8238 (PMC6964692; doi:10.7717/peerj.8238)
Supplement: Data S1 [file peerj-08-8238-s001.zip]

Archive with 29 entries (25 files):
- Supplemental Material - Raw data files/Specific Base Maps and Distances/
- Supplemental Material - Raw data files/Specific Base Maps and Distances/Base Map for DTLA 1-5.docx
- Supplemental Material - Raw data files/Specific Base Maps and Distances/Base Map For Trials 11-13.docx
- Supplemental Material - Raw data files/Specific Base Maps and Distances/Base Map For Trials 6-10,14-17.docx
- Supplemental Material - Raw data files/Specific Base Maps and Distances/Distances for Base Map 11-13.xlsx
- Supplemental Material - Raw data files/Specific Base Maps and Distances/Distances for Base Map 1-5.xlsx
- Supplemental Material - Raw data files/Specific Base Maps and Distances/Distances for Base Map 6-10, 14-17.xlsx
- Supplemental Material - Raw data files/Trial 1 9_26-9_29_17/
- Supplemental Material - Raw data files/Trial 1 9_26-9_29_17/DTLA #2 9_26_17/
- Supplemental Material - Raw data files/Trial 1 9_26-9_29_17/DTLA #2 9_26_17/DTLA #2 9_26_17 10pm.jpg
- Supplemental Material - Raw data files/Trial 1 9_26-9_29_17/DTLA #2 9_26_17/DTLA #2 9_26_17 2pm.jpg
- Supplemental Material - Raw data files/Unedited Slime mold DTLA exploration picture/
- Supplemental Material - Raw data files/Unedited Slime mold DTLA exploration picture/DTLA 14.jpg
- Supplemental Material - Raw data files/Unedited Slime mold DTLA exploration picture/DTLA 15.jpg
- Supplemental Material - Raw data files/Unedited Slime mold DTLA exploration picture/DTLA 16.jpg
- Supplemental Material - Raw data files/Unedited Slime mold DTLA exploration picture/DTLA 17.jpg
- Supplemental Material - Raw data files/Unedited Slime mold DTLA exploration picture/DTLA1.png
- Supplemental Material - Raw data files/Unedited Slime mold DTLA exploration picture/DTLA10.jpg
- Supplemental Material - Raw data files/Unedited Slime mold DTLA exploration picture/DTLA11.jpg
- Supplemental Material - Raw data files/Unedited Slime mold DTLA exploration picture/DTLA12.jpg
- Supplemental Material - Raw data files/Unedited Slime mold DTLA exploration picture/DTLA13.jpg
- Supplemental Material - Raw data files/Unedited Slime mold DTLA exploration picture/DTLA2.png
- Supplemental Material - Raw data files/Unedited Slime mold DTLA exploration picture/DTLA3.png
- Supplemental Material - Raw data files/Unedited Slime mold DTLA exploration picture/DTLA4.png
- Supplemental Material - Raw data files/Unedited Slime mold DTLA exploration picture/DTLA5.png
- Supplemental Material - Raw data files/Unedited Slime mold DTLA exploration picture/DTLA6.jpg
- Supplemental Material - Raw data files/Unedited Slime mold DTLA exploration picture/DTLA7.jpg
- Supplemental Material - Raw data files/Unedited Slime mold DTLA exploration picture/DTLA8.jpg
- Supplemental Material - Raw data files/Unedited Slime mold DTLA exploration picture/DTLA9.jpg
