# Supplementary material for: Investigating Los Angeles’ urban roadway network from a biologically-formed perspective
Source: PeerJ. 2020 Jan 13;8:e8238. doi: 10.7717/peerj.8238 (PMC6964692; doi:10.7717/peerj.8238)
Supplement: Data S1 [file peerj-08-8238-s001.zip › Supplemental Material - Raw data files/Specific Base Maps and Distances/Distances for Base Map 11-13.xlsx]

## Sheet: Sheet1
Start	Stop	Dist. km	Dist. mi
A	B	4.52	2.81
A	C	2.72	1.69
A	D	6.39	3.97
A	E	5.61	3.49
A	F	7.91	4.92
A	G	9.86	6.13
B	A	4.52	2.81
B	C	3.46	2.15
B	D	2.59	1.61
B	E	5.53	3.44
B	F	9.8	6.09
B	G	7.86	4.88
C	A	2.72	1.69
C	B	3.46	2.15
C	D	4.28	2.66
C	E	3.15	1.96
C	F	6.61	4.11
C	G	7.24	4.5
D	A	6.39	3.97
D	B	2.59	1.61
D	C	4.28	2.66
D	E	4.76	2.96
D	F	9.38	5.83
D	G	5.64	3.5
E	A	5.61	3.49
E	B	5.53	3.44
E	C	3.15	1.96
E	D	4.76	2.96
E	F	4.64	2.88
E	G	4.65	2.89
F	A	7.91	4.92
F	B	9.8	6.09
F	C	6.61	4.11
F	D	9.38	5.83
F	E	4.64	2.88
F	G	7.6	4.72
G	A	9.86	6.13
G	B	7.86	4.88
G	C	7.24	4.5
G	D	5.64	3.5
G	E	4.65	2.89
G	F	7.6	4.72
